# Supplementary material for: Force-Induced Visualization of Nucleic Acid Functions with Single-Nucleotide Resolution
Source: Sensors (Basel). 2023 Sep 8;23(18):7762. doi: 10.3390/s23187762 (PMC10536483; doi:10.3390/s23187762)
Supplement: Supplementary file 1 [file sensors-23-07762-s001.zip]

Archive with 1 entries (1 files):
- sensors-2577327-supplementary.pdf
